# Supplementary material for: Differences in Cerebral Small Vessel Disease Magnetic Resonance Imaging Depending on Cardiovascular Risk Factors: A Retrospective Cross-Sectional Study
Source: Brain Sci. 2025 Jul 28;15(8):804. doi: 10.3390/brainsci15080804 (PMC12384560; doi:10.3390/brainsci15080804)
Supplement: Supplementary file 1 [file brainsci-15-00804-s001.zip]

Archive with 1 entries (1 files):
- brainsci-3748284-supplementary.pdf
